# Supplementary material for: Elastomer with Microchannel Nanofiber Array Inspired by Rabbit Cornea Achieves Rapid Liquid Spreading and Reduction of Frictional Vibration Noise
Source: Biomimetics (Basel). 2025 Mar 7;10(3):164. doi: 10.3390/biomimetics10030164 (PMC11940520; doi:10.3390/biomimetics10030164)
Supplement: Supplementary file 1 [file biomimetics-10-00164-s001.zip]

Archive with 1 entries (1 files):
- biomimetics-3505467-supplementary.pdf
